# Supplementary material for: miR-27a Targeting PIK3R3 Regulates the Proliferation and Apoptosis of Sheep Hair Follicle Stem Cells
Source: Animals (Basel). 2022 Dec 29;13(1):141. doi: 10.3390/ani13010141 (PMC9817964; doi:10.3390/ani13010141)
Supplement: Supplementary file 1 [file animals-13-00141-s001.zip]

Archive with 2 entries (2 files):
- animals-2056437-supplementary.pdf
- Gray value.xlsx
